# Supplementary material for: Systematic Review: Maternal Risk Factors, Socioeconomic Influences, Neonatal Biomarkers and Management of Early-Onset Sepsis in Late Preterm and Term Newborns—A Focus on European and Eastern European Contexts
Source: Life (Basel). 2025 Feb 13;15(2):292. doi: 10.3390/life15020292 (PMC11856718; doi:10.3390/life15020292)
Supplement: Supplementary file 1 [file life-15-00292-s001.zip]

Archive with 1 entries (1 files):
- life-3454497-supplementary.pdf
